# Supplementary material for: US Adults’ Perceptions, Beliefs, and Behaviors towards Plant-Rich Dietary Patterns and Practices: International Food Information Council Food and Health Survey Insights, 2012–2022
Source: Nutrients. 2023 Dec 1;15(23):4990. doi: 10.3390/nu15234990 (PMC10708400; doi:10.3390/nu15234990)
Supplement: Supplementary file 1 [file nutrients-15-04990-s001.zip]

Archive with 1 entries (1 files):
- nutrients-2719623-supplementary.pdf
